# Supplementary material for: A Scalable Solution Route to Porous Networks of Nanostructured Black Tungsten
Source: Nanomaterials (Basel). 2021 Sep 5;11(9):2304. doi: 10.3390/nano11092304 (PMC8465037; doi:10.3390/nano11092304)
Supplement: Supplementary file 1 [file nanomaterials-11-02304-s001.zip]

Archive with 1 entries (1 files):
- nanomaterials-1366455-SI.pdf
